# Supplementary material for: Change of ranibizumab-induced human vitreous protein profile in patients with proliferative diabetic retinopathy based on proteomics analysis
Source: Clin Proteomics. 2018 Mar 9;15:12. doi: 10.1186/s12014-018-9187-z (PMC5844103; doi:10.1186/s12014-018-9187-z)
Supplement: Supplementary file 2 — Additional file 2. Protein list detected by LC-MS/MS. [file 12014_2018_9187_MOESM2_ESM.xlsx]

## Sheet: S1
Table S1 List of proteins (Uniprot ID) detected in each group
PDR	IVR	control
A0A024QZQ2	A0A024R2W4	Q9UBR2
A0A024R035	A0A024R3E3	Q9UHG2
A0A024R0T8	A0A024R3N3	Q9UHL4
A0A024R1U8	A0A024R433	Q9Y4C0
A0A024R2W4	A0A024R462	Q9Y5W5
A0A024R3E3	A0A024R525	Q9Y646
A0A024R3N3	A0A024R5F9	Q9Y6R7
A0A024R3X4	A0A024R6C0	A0A0A0MTS7
A0A024R433	A0A024R6I9	A0A024QZ34
A0A024R462	A0A024R6N9	A0A024QZQ2
A0A024R5F9	A0A024R6P0	A0A024QZQ5
A0A024R6C0	A0A024R6R4	A0A024R035
A0A024R6I9	A0A024R782	A0A024R084
A0A024R6N9	A0A024R8G3	A0A024R1U8
A0A024R6P0	A0A024R8V7	A0A024R2W4
A0A024R8G3	A0A024R944	A0A024R374
A0A024R8V7	A0A024R1U8	Q9UBP4
A0A024R944	A0A024R962	A0A024R3E3
A0A024R962	A0A024R969	A0A024R3N3
A0A024R969	A0A024RAA7	A0A024R462
A0A024RAA7	A0A024RAB6	A0A024R5F9
A0A024RAB6	A0A024RAB9	A0A024R6I9
A0A024RAB9	A0A024RAG6	A0A024R6N9
A0A024RAL1	A0A024RAL1	A0A024R6P0
A0A024RAP3	A0A024RAP3	A0A024R6R4
A0A024RAQ9	A0A024RAQ9	A0A024R778
A0A024RDE1	A0A024RDE1	A0A024R7F1
A0A024RDE2	A0A024RDE2	A0A024R8G3
A0A024RDE6	A0A024RDE6	A0A024R8Q1
A0A024RDK2	A0A068LKP9	A0A024R8V7
A0A068LKP9	A0A068LKQ2	A0A024R944
A0A068LKQ2	A0A068LKQ4	A0A024R962
A0A068LKQ4	A0A075B6I8	A0A024R969
A0A068LRX1	A0A075B6J0	A0A024R9B8
A0A075B6I8	A0A075B6N7	A0A024R9I1
A0A075B6S2	A0A087WSY5	A0A024RAA7
A0A087WSY5	A0A087WTE1	A0A024RAB6
A0A087WTE1	A0A087WTX5	A0A024RAL1
A0A087WTE4	A0A087WV47	A0A024RAP3
A0A087WTF6	A0A087WW89	A0A024RAQ9
A0A087WTM7	A0A087WWC9	A0A024RBC5
A0A087WTX5	A0A087WWT5	A0A024RC42
A0A087WU91	A0A087WWU7	A0A024RDE1
A0A087WV47	A0A087WX49	A0A024RDE2
A0A087WV75	A0A087WXC3	A0A024RDE6
A0A087WW43	A0A087WXI2	A0A068LKP9
A0A087WW89	A0A087WXL8	A0A068LKQ4
A0A087WWC9	A0A087WYC5	A0A068LRX1
A0A087WWD4	A0A087WYE1	A0A087WTA8
A0A087WWT5	A0A087WYN7	A0A087WTE1
A0A087WWU7	A0A087WYR4	A0A087WTX5
A0A087WWV8	A0A087WZW8	A0A087WV47
A0A087WX49	A0A087X079	A0A087WV75
A0A087WX77	A0A087X0P6	A0A087WWC9
A0A087WXC3	A0A087X130	A0A087WWD4
A0A087WXI2	A0A087X1J7	A0A087WWT5
A0A087WXL8	A0A087X232	A0A087WWU7
A0A087WYC5	A0A087X2C0	A0A087WWV8
A0A087WYE1	A0A096LPE2	A0A087WX49
A0A087WYL9	A0A0A0MRA3	A0A087WX77
A0A087WYN7	A0A0A0MRG2	A0A087WXC3
A0A087WZW8	A0A0A0MS12	A0A087WXI2
A0A087X079	A0A0A0MS13	A0A087WXL8
A0A087X0P6	A0A0A0MSV6	A0A087WYC5
A0A087X130	A0A0A0MTQ6	A0A087WYE1
A0A087X1J7	A0A0A0MTS7	A0A087WYL9
A0A087X232	A0A0B4J1X5	A0A087WYN7
A0A087X2C0	A0A0B4J1Y9	A0A087WYR4
A0A090N7U9	A0A0C4DGB6	A0A087WZW8
A0A096LPE2	A0A0C4DGV7	A0A087X079
A0A097PIG2	A0A0C4DH38	A0A087X0M8
A0A097PIJ4	A0A0C4DH40	A0A087X0S5
A0A097PIJ6	A0A0C4DH41	A0A087X130
A0A097PIJ9	A0A0C4DH72	A0A087X1J7
A0A0A0MQX7	A0A0F7T737	A0A087X208
A0A0A0MRA3	A0A0F7TAG7	A0A087X232
A0A0A0MRG2	A0A0G2JL54	A0A090N7U9
A0A0A0MS12	A0A0G2JN58	A0A0A0MQX7
A0A0A0MS13	A0A0G2JNA6	A0A0A0MS12
A0A0A0MS15	A0A0G2JPD4	A0A0A0MS13
A0A0A0MSV6	A0A0G2JPR0	A0A0A0MSU7
A0A0A0MTQ6	A0A5E4	A0A0A0MTQ6
A0A0A0MTS7	A0A024R035	Q9P121
A0A0A0MTS7	A0N071	A0A0A0MTS7
A0A0B4J1T9	A0N5G1	A0A0B4J1X5
A0A0B4J1V6	A0N5G4	A0A0B4J1Z4
A0A0B4J1X5	A0N5G5	A0A0C4DFP6
A0A0B4J1Y9	A2J1M8	A0A0C4DGB6
A0A0B4J1Z4	A2J1N6	A0A0C4DGV7
A0A0B4J259	P15692	A0A0C4DGZ9
A0A0C4DGB6	A2KBC6	A0A0C4DH40
A0A0C4DGL8	A2MYD0	A0A0C4DH41
A0A0C4DGV7	A2MYD4	A0A0F7T737
A0A0C4DH38	A2MYE1	A0A0F7TAV4
A0A0C4DH40	A2MYE2	A0A0G2JL54
A0A0C4DH41	A2NB45	A0A0G2JN58
A0A0F7T737	A2NKM6	A0A0G2JNA6
A0A0F7TAG7	A2NKM7	A0A0G2JPD4
A0A0F7TAV4	A2NUT2	A0A0G2JPR0
A0A0G2JIE7	A2NYQ9	A0A5E4
A0A0G2JL54	A2NYV1	A0N5G1
A0A0G2JL69	A2RTY6	A0N5G4
A0A0G2JN58	A3KPE2	A0N5G5
A0A0G2JNA6	A5PL27	A0N7I9
A0A0G2JPD4	A6XGL1	A0PJA6
A0A0G2JPR0	A6XNE2	A1L306
A0A0H3W5J2	A8K008	A2J1M8
A0A5E4	A8K2I0	A2J1N0
A0M8Q6	O43505	O00391
A0N071	A8K2N0	A2J1N5
A0N5G1	A8K3K1	A2KBB9
A0N5G3	A8K486	A2KBC0
A0N5G4	A8K5J8	A2KBC2
A0N5G5	A8K5T0	A2KBC3
A0PJA6	A8K674	A2KBC4
A2IPI6	A8K8Z4	A2KBC5
A2J1N0	A8KAJ3	A2KBC6
A2J1N5	B0YIW2	A2KBC7
A2J1N6	B1AHL2	A2KBC8
A2J1N8	B1AKG0	A2MYD4
A2J422	B1N7B6	A2MYE1
A2J423	B1N7B8	A2MYE2
A2KBB9	B1N7B9	A2NB45
A2KBC0	B1Q3B3	A2NUT2
A2KBC2	B2KX86	A2NYQ9
A2KBC3	B2R4C5	A2RTY6
A2KBC4	B2R582	A5PL27
A2KBC5	B2R5G8	A6XGL1
A2KBC6	B2R5S2	A6XNE2
A2KBC7	B2R6W1	A8K008
A2KBC8	B2R815	A8K1K1
A2KUC4	B2R853	A8K2H4
A2MYD0	B2R888	A8K2N0
A2MYD4	B2R8I2	A8K2T4
A2MYE1	B2R9F2	A8K477
A2MYE2	B2RDW1	A8K4C2
A2NB45	B2RMS9	A8K5J8
A2NJV5	B3KQF4	A8K5T0
A2NKM6	B3KQQ7	A8K6V6
A2NKM7	B3KS70	A8K7Q1
A2NUT2	B3KS79	A8K8G3
A2NYQ9	B3KTV6	A8K8Z4
A2RTY6	B3KUE5	A8K9A9
A3KPE2	B3KXD3	A8KAJ3
A4UGR9	O75326	O00468
A5PL27	B4DDH1	B0ZBE2
A5YM51	B4DEK5	B1AHL2
A6XGL1	B4DEN5	B1AKG0
A6XMH4	B4DI69	B2R582
A6XNE2	B4DJI1	B2R6W1
A8K008	B4DJT9	B2R815
A8K2I0	B4DPC7	B2R888
A8K2N0	B4DPP8	B2R8I2
A8K3K1	B4DPQ0	B2R9F2
A8K3L0	B4DQM1	B2RCU8
A8K5J8	B4DR57	B2RDL6
A8K5T0	B4DRR0	B2RMS9
A8K7Q1	B4DUV1	B3KR70
A8K8Z4	B4DV12	B3KS70
A8K9A9	B4DVQ0	B3KS79
A8K9M5	B4DX53	B3KWS8
A8KAJ3	B4DZ36	B3KX75
B0YIW2	B4E0X1	B4DEA7
B0YJC4	B4E1B2	B4DEK5
B0ZBE2	B4E1Z4	B4DEN5
B1AHL2	B4E335	B4DGD7
B1AKG0	B4E3A4	B4DI69
B1N7B6	B4E3Q1	B4DID6
B1N7B8	B5MDF5	B4DJQ5
B1N7B9	B7Z1F8	B4DL49
B1Q3B3	B7Z4G8	B4DPP8
B2KX86	B7Z4Q2	B4DPQ0
B2R4C5	B7Z539	B4DRV4
B2R582	B7Z549	B4DTT0
B2R5G8	B7Z550	B4DUV1
B2R5S2	B7Z555	B4DVA7
B2R6W1	B7Z5Q2	B4DVE1
B2R815	B7Z6P1	B4DX53
B2R888	B7Z8Q2	B4DZX0
B2R8I2	B7ZA94	B4E0X1
B2R9F2	B7ZKJ8	B4E180
B2RCU8	B7ZLE5	B4E1B2
B2RMS9	C0JYY2	B4E1B3
B3GQS7	C0JYZ2	B4E1C2
B3KQF4	C6KXN3	B4E1I8
B3KQQ7	C8C504	B4E1Z4
B3KRK8	C9J0D1	B4E284
B3KS70	C9JF17	B4E335
B3KS79	C9JIZ6	B4E367
B3KXD3	C9JVG0	B4E3A4
B4DEK5	D1MGQ2	B4E3Q1
B4DEN5	D3DNU8	B6ECI7
B4DI69	D3DPG0	B6V6K6
B4DID6	D3DRR6	B6V6K7
B4DJT9	D3DSM4	B7WNR0
B4DMX2	D3DSM5	B7Z1I4
B4DPP8	D6R934	B7Z1Z5
B4DPQ0	D6RD17	B7Z351
B4DPR2	D6RF35	B7Z4G8
B4DQM1	D6RGZ6	B7Z4Q2
B4DR57	D9IAI1	B7Z539
B4DRB7	D9IWP9	B7Z544
B4DRF2	D9YZU5	B7Z549
B4DRR0	D9YZU9	B7Z5Q2
B4DSV9	D9ZGF6	B7Z5R4
B4DUV1	D9ZGG2	B7Z670
B4DV10	E7ETH0	B7Z8Q2
B4DV48	E7EUF1	B7Z9J9
B4DX53	E9KL23	B7ZKJ8
B4DZ36	E9KL26	B7ZLE5
B4DZX0	E9KL36	C0JYZ2
B4E0X1	E9PF17	C6KXN3
B4E1B2	E9PG40	C9J2H1
B4E1B3	F1C4A7	C9JC84
B4E1Z4	F2YQ21	C9JEU5
B4E335	F5GXK7	C9JF17
B4E3A4	F5GYU3	C9JIZ6
B4E3Q1	F5GZ08	C9JVG0
B6EDE2	F5H018	C9JYY6
B6V6K7	F5H265	D1MGQ2
B7Z1F8	F5H2D0	D3DNU8
B7Z351	F5H2Z3	D3DPG0
B7Z4F6	F5H388	D3DPU8
B7Z4G8	F5H6Q2	D3DQH8
B7Z4Q2	F5H747	D3DQU2
B7Z544	F6KPG5	D3DRR6
B7Z549	G3V3X5	D3DSM4
B7Z550	G3XAM2	D3DSM5
B7Z555	G9K388	D3YTG3
B7Z597	G9K389	D6RF35
B7Z5E7	H0Y789	D9IWP9
B7Z5Q2	H0YIZ1	D9YZU5
B7Z6P1	H0YL18	D9ZGF6
B7Z8Q2	H6VRF8	D9ZGG2
B7ZA94	H6VRG0	E7EMM4
B7ZKJ8	H6VRG1	E7ETH0
B7ZLE5	H6VRG2	E7EUF1
C0JYY2	H7C0V9	E9KL23
C6KXN3	J3KPS3	E9KL26
C9J0D1	J3KQE5	E9KL36
C9JC84	J3QKN0	E9PC35
C9JEU5	J3QS39	E9PF17
C9JF17	J3QTR3	E9PGA6
C9JIZ6	K7EIS2	E9PNW4
C9JV77	K7EKV3	E9PR17
C9JVG0	K7EQL9	F1C4A7
D1MGQ2	K7ERG9	F2YQ21
D3DNU8	K7ERI9	F5GWQ8
D3DP13	L8B196	F5GZ08
D3DPG0	A0A024R0T8	Q9UBM4
D3DRR6	L8B4I8	F5H283
D3DSM4	L8B4J3	F5H5G1
D3DSM5	L8B4M0	F6KPG5
D3YTG3	L8B4Z6	F6S8M0
D6R934	Q0KKI6	G3V164
D6RD17	Q0ZCF6	G3V3X5
D6RF35	Q0ZCI6	G3V5P6
D6RGZ6	Q14477	G3XAM2
D9IWP9	Q16519	H0YAC1
D9YZU5	Q1KLZ0	H0YF95
D9ZGF6	Q2TSD0	H0YL18
D9ZGG2	Q3MIH3	H3BLU2
E1A689	Q53FJ5	H6VRF8
E7EMS2	Q53G76	H6VRF9
E7ETH0	Q53G99	H6VRG0
E7ETN3	Q53GK6	H6VRG1
E7EUF1	Q53GY3	H6VRG2
E9KL23	Q53H26	H7BXV5
E9KL26	Q53H91	H7C3P4
E9KL36	Q53HE2	I1VZV6
E9PBC5	Q53HT9	J3QKW8
E9PF17	Q53HU9	K7EIS2
E9PG40	Q53HV6	K7EKV3
E9PR44	Q53YY1	K7ELL7
F1C4A7	Q567P1	K7EQL9
F2YQ21	Q59EN5	K7ERG9
F5GY80	Q59EP2	K7ES70
F5GZ08	Q59FG9	O95973
F5H5G1	Q5FWF9	Q0KKI6
F5H7G1	Q5H9A7	Q0ZCF6
F6KPG5	Q5NV69	Q0ZCH8
F8VV32	Q5NV90	Q0ZCI6
G3GAU4	Q5PY61	Q14CA1
G3V2V8	Q5RKT7	Q16519
G3V3D1	Q5T985	Q1KLZ0
G3V3E8	Q5U077	Q2TSD0
G3V3X5	Q5U5U6	Q53FJ5
G3V511	Q5UGI3	Q53G71
G3XAM2	Q5VY30	Q53G76
G5E968	Q5XTR9	Q53G99
H0Y300	Q68CK4	Q53GK6
H0Y3H6	Q68CN4	Q53GX6
H0Y897	Q6AZ94	Q53GY3
H0YAC1	Q6EZE9	Q53H26
H0YIZ1	Q6FGX5	Q53HB8
H0YL18	Q6FHW3	Q53HP2
H3BLU2	Q6GMV8	Q53HT9
H6VRF8	Q6GMW4	Q53HU9
H6VRF9	Q6GMX6	Q53HV6
H6VRG0	Q6IN99	Q53YY1
H6VRG1	Q6J1Z7	Q59EN5
H6VRG2	Q6J1Z9	Q59EP2
H6VRG3	Q6LAM1	Q59FB2
H7BXV5	Q6MZQ6	Q59FG9
H7BYH4	Q6MZU6	Q59G48
H7BYX6	Q6MZV6	Q5FWF9
H7C0V9	Q6MZV7	Q5H9A7
I0B0K5	Q6MZX7	Q5T985
I0B0K6	Q6MZX9	Q5U000
I0B0K7	Q6N089	Q5UGI6
I0B0K8	Q6N091	Q5VY30
I6L894	Q6N092	Q65ZC9
J3KMY5	Q6N093	Q68CK4
J3QLC9	Q6NS36	Q68CN4
J3QR68	Q6NS95	Q6AZ94
K7EIS2	Q6P5S8	Q6FGX5
K7EKV3	Q6PIK1	Q6FHG6
K7EQL9	Q6PIL8	Q6FHM9
K7ERE3	Q6PIQ7	Q6FHW3
K7ERG9	Q6PJF2	Q6GMW4
K7ERI9	Q6VFQ6	Q6GMX6
K7ES70	O75882	Q6LAM1
O43505	O94985	O00533
O75882	P00338	O14773
O94985	P00441	O15240
P00441	P00450	O15537
P00450	P00491	O43505
P00734	P00734	O60888
P00736	P00736	O75326
P00738	P00746	O75882
P00746	P00747	O94985
P00747	P00748	O95428
P00748	P00915	P00441
P00918	P00918	P00450
P01008	P01008	P00734
P01009	P01009	P00736
P01011	P01011	P00738
P01019	P01023	P00746
P01023	P01024	P00747
P01024	P01031	P01008
P01031	P01033	P01009
P01033	P01034	P01011
P01034	P01591	P01019
P01591	P01598	P01023
P01611	P01611	P01024
P01617	P01620	P01031
P01623	P01621	P01033
P01625	P01623	P01034
P01714	P01625	P01042
P01779	P01700	P01598
P01781	P01714	P01611
P01861	P01767	P01617
P02042	P01779	P01625
P02489	P01781	P01714
P02511	P01861	P01779
P02533	P02042	P01781
P02538	P02533	P01861
P02647	P02538	P02458
P02649	P02647	P02533
P02652	P02649	P02647
P02654	P02652	P02649
P02656	P02654	P02652
P02671	P02656	P02671
P02675	P02671	P02675
P02679	P02675	P02679
P02743	P02679	P02747
P02746	P02743	P02748
P02747	P02745	P02749
P02748	P02746	P02750
P02749	P02747	P02753
P02750	P02748	P02760
P02753	P02749	P02763
P02760	P02750	P15692
P02763	P02753	P02766
P02765	P02760	P02768
P02766	P02763	P02774
P02768	P02765	P02787
P02774	P02766	P02790
P02787	P02768	P03952
P02790	P02774	P04004
P02792	P02787	P04217
P03952	P02790	P04259
P04004	P02792	P04264
P04114	P02794	P04406
P04196	P04003	P05060
P04217	P04004	P05067
P04259	P04040	P05090
P04264	P04075	P05154
P04406	P04196	P05155
P04430	P04207	P05156
P05067	P04217	P05408
P05090	P04259	P05543
P05154	P04264	P05546
P05155	P04406	P06312
P05156	P04430	P06313
P05543	P05067	P06331
P05546	P05090	P06396
P05813	P05154	P06727
P06312	P05155	P07225
P06313	P05156	P07339
P06314	P05543	P07357
P06331	P05546	P07602
P06396	P06312	P07858
P06681	P06313	P07998
P06727	P06331	P08123
P07225	P06396	P08185
P07339	P06727	P08253
P07357	P07195	P08294
P07358	P07225	P08571
P07360	P07339	P08603
P07602	P07357	P08697
P07998	P07358	P09486
P08185	P07360	P09871
P08294	P07602	P0C0L4
P08571	P07738	P0C0L5
P08603	P07998	P10253
P08670	P08185	P10451
P08697	P08253	P10643
P08779	P08294	P10645
P09871	P08571	P10745
P0C0L4	P08603	P10909
P0C0L5	P08697	P12109
P0C0S5	P09871	P13521
P10451	P0C0L4	P13591
P10643	P0C0L5	P13611
P10645	P0C0S5	P13645
P10745	P0CG47	P13647
P10809	P0CG48	P13987
P10909	P10451	P14314
P12036	P10643	P15586
P12883	P10645	P16035
P13533	P10745	P16870
P13591	P10909	P17900
P13611	P13611	P19022
P13645	P13645	P19652
P13646	P13647	P19823
P13647	P13671	P19827
P13671	P16035	P20849
P15692	P55058	P69905
P16870	P16870	P20933
P18065	P18065	P21246
P19652	P19652	P22304
P19823	P19823	P22352
P19827	P19827	P22692
P20396	P22352	P22914
P20930	P22692	P23142
P22352	P23142	P23515
P22692	P24592	P24592
P22914	P24593	P25311
P23142	P25311	P27797
P24592	P27169	P29622
P24593	P29622	P35527
P25311	P30041	P35555
P27169	P30043	P35908
P29622	P30086	P36222
P32119	P32119	P36955
P35527	P35527	P36980
P35542	P35542	P39060
P35908	P35908	P41222
P36222	P36222	P43251
P36955	P36955	P43652
P36980	P36980	P51693
P39060	P37837	P51884
P41222	P39060	P51888
P43251	P41222	P55083
P43652	P43251	P60709
P48668	P43652	P61769
P51693	P51693	P63261
P51884	P51884	P68871
P53674	P59665	P80748
P55083	P59666	P98160
P59665	P60174	P98164
P59666	P60709	Q02818
P60709	P61626	Q03591
P61626	P61769	Q06481
P61769	P61916	Q08380
P61916	P62258	Q08629
P63261	P62826	Q12805
P68032	P62937	Q12841
P68133	P62979	Q13449
P68871	P62987	Q13510
P69905	P63261	Q13822
P80748	P68032	Q14055
P81605	P68133	Q14118
P98160	P68871	Q14515
Q01484	P69891	Q14520
Q02818	P69892	Q14624
Q03591	P69905	Q14767
Q06033	P80748	Q15846
Q06481	P98160	Q15904
Q06830	Q6ZVX0	Q16270
Q06AH7	Q03591	Q6MZQ6
Q08629	Q7Z3Y6	Q16610
Q0KKI6	Q86SX2	Q6MZU6
Q0ZCF6	Q86U78	Q6MZV6
Q0ZCH4	Q86W61	Q6MZX7
Q0ZCH6	Q86YL2	Q6MZX9
Q0ZCI6	Q8IUL9	Q6N089
Q0ZCJ2	Q06481	Q6N092
Q12805	Q06830	Q16769
Q12841	Q12805	Q17R60
Q13449	Q12841	Q53EL9
Q13822	Q13228	Q6EMK4
Q14118	A0A024QZQ2	Q6MZW2
Q14204	Q8IVC0	Q9NQ79
Q14477	Q13822	Q6N093
Q14515	Q14118	Q6UX71
Q14520	Q14515	Q7Z7G0
Q14624	Q14520	Q7Z7M0
Q14767	Q14624	Q86UD1
Q16270	Q8IZD8	Q86UX2
Q16519	Q14767	Q6N096
Q16610	Q16270	Q86YZ3
Q17R60	Q8IZI0	Q8IZJ3
Q1KLZ0	Q8IZZ5	Q6NS95
Q2TSD0	Q8N355	Q6P5S8
Q53FJ5	Q8N4S1	Q6PIK1
Q53G76	Q8N7G1	Q6PIL8
Q53G99	Q8NCL6	Q6PIQ7
Q53GK6	Q8NEJ1	Q6PJF2
Q53GX6	Q8NF17	Q6ZVX0
Q53GY3	Q8TD27	Q7Z3X3
Q53GZ8	Q8TE63	Q7Z3Y6
Q53H26	Q8WVW5	Q7Z5C0
Q53HP3	Q96C32	Q7Z5C1
Q53HT9	Q96JD0	Q86SX2
Q53HU8	Q96K68	Q86U78
Q53HU9	Q96MH4	Q8IZZ5
Q53HV6	Q96SB0	Q8N355
Q53YY1	Q96T46	Q8N5F4
Q567P1	Q9BWU5	Q8NEJ1
Q59EE6	Q9GZL9	Q8NG19
Q59EN5	Q9NPP6	Q8TD27
Q59EP2	Q9NSD0	Q8WVW5
Q59EV3	Q9UK54	Q96K68
Q59FB2	Q9UL78	Q96SB0
Q59FG9	Q9UL82	Q9NPP6
Q5FWF9	Q9UL83	Q9NSD0
Q5H9A7	Q9UL85	Q9UL71
Q5JP69	Q9UL88	Q9UL78
Q5NV88	Q9UL90	Q9UL83
Q5SR54	Q9Y509	Q9UL85
Q5T985	S6AWE6	Q9UL90
Q5VY30	S6B286	Q9Y509
Q65ZC8	S6B2A1	S6B2A1
Q65ZC9	S6B2B0	S6BGD4
Q68CK4	S6BGD4	S6BGE0
Q6AZ94	Q16610	S6BGF5
Q6EMK4	S6BGE0	Q8N475
Q6EZE9	S6BGF5	S6C4R6
Q6FGX5	S6BGF9	V9GYE7
Q6FHW3	S6C4R6	V9GYM3
Q6GMV8	S6C4R7	V9HVY1
Q6GMW4	V9GYM3	V9HVZ4
Q6GMX6	V9H1D9	V9HW34
Q6IN99	V9HVY1	V9HW68
Q6J1Z7	V9HVZ4	V9HW76
Q6LAM1	V9HW12	V9HW88
Q6MZQ6	V9HW21	V9HWA9
Q6MZU6	V9HW34	V9HWC9
Q6MZV6	V9HW68	V9HWD8
Q6MZV7	V9HW98	V9HWF6
Q6MZX7	V9HWA9	V9HWI3
Q6MZX9	V9HWB9	V9HWI6
Q6N041	V9HWC7	W0UV93
Q6N089	V9HWC9	Q8WXD2
Q6N091	V9HWD8	Q92520
Q6N092	V9HWE3	Q92563
Q6N093	V9HWF5	Q92743
Q6N095	V9HWF6	Q92752
Q6NS95	V9HWG1	Q92765
Q6P089	V9HWH6	Q92823
Q6P5S8	V9HWI1	Q96KN2
Q6PIL8	V9HWI3	Q96PD5
Q6PIQ7	V9HWI6	Q96S96
Q6PJF2	V9HWK1	Q99574
Q6PJG0	Q17R60	Q99969
Q6S8J3	V9HWN7	Q99972
Q6ZVX0	V9HWP0	Q9BRK5
Q6ZW64	Q71UI9	Q9BSG5
Q71UI9	Q86UD1	Q9BTY2
Q7Z7G0	W0UV93	P02654
Q86SX2	Q8N475	Q9BXJ4
Q86T07	Q8WZ42	B3KXD3
Q86U78	Q92520	Q9HAT2
Q86UD1	Q92765	Q9HCB6
Q86W61	Q96IY4
Q86YZ3	Q96PD5
Q8IVC0	Q9BSG5
Q8IZD8	Q9BXP8
Q8IZZ5	Q9HCB6
Q8N355	Q9UBM4
Q8N4S1	Q9UBP4
Q8NEJ1	Q9UGM5
Q8NF17	Q9UHG2
Q8NG19	Q9Y5W5
Q8TCD0	Q9Y6R7
Q8TE63	Q09666
Q8WVW5	A0A0A0MTS7
Q92520	D3DPG0
Q92765
Q96DK0
Q96IY4
Q96K68
Q96PD5
Q96SB0
Q99969
Q99972
Q9BSG5
Q9BU40
Q9BXP8
Q9GZL9
Q9HCB6
Q9HCC1
Q9NPP6
Q9NSD0
Q9UBM4
Q9UBP4
Q9UGM5
Q9UHG2
Q9UL71
Q9UL78
Q9UL82
Q9UL83
Q9UL85
Q9UL90
Q9Y509
Q9Y5W5
Q9Y6R7
S6AWE6
S6B286
S6B2A1
S6B2B0
S6BAN6
S6BGD4
S6BGF5
S6BGF9
S6C4R6
V9GYM3
V9HVY1
V9HVZ4
V9HW12
V9HW21
V9HW27
V9HW68
V9HWA9
V9HWC9
V9HWD8
V9HWE1
V9HWF6
V9HWI3
V9HWI6
V9HWP0
W0UV93

## Sheet: S2
Table S2 Differentially expressed proteins among the 416 proteins detected in both PDR and control group
Uniprot ID	Protein Name	mean sequence	mean sequence	n		NSAF	P value
		coverage(%)	count	PDR	Control	PDR：Control
Q9Y5W5	Wnt inhibitory factor 1（WIF1）	26.6516	10.6333	8	9	0.335637	＜0.0001
P01023	Alpha-2-macroglobulin（A2M）	51.7484	69.3	8	9	0.597197	0.0208139
P01034	Cystatin-C（CST3）	56.7903	10.1	8	9	0.567439	0.00300948
P02652	Apolipoprotein A-II（APOA2）	63.0323	9.16667	8	9	1.26697	0.0465097
P02671	Fibrinogen alpha chain（FGA）	29.3067	23.4483	8	8	2.52597	0.0263635
P02768	Serum albumin（ALB）	88.3032	137.967	8	9	0.756405	0.00331019
P02787	Serotransferrin（TF）	78.1516	94	8	9	0.472816	0.000818181
A0A024R3N3	Amyloid beta-like protein 2（APLP2）	16.6893	11.6296	6	9	0.167195	＜0.0001
A0A024R5F9	B3GNT6	22.9586	6.57143	8	9	0.329726	0.00330717
A0A024RDE1	SPARC-like 1（SPARCL1）	20.1391	10.9545	6	7	0.127831	＜0.0001
A0A024RDE6	Secreted phosphoprotein 1（SPP1）	32.6133	9.75862	8	8	0.280789	0.00563392
P05067	Amyloid beta A4 protein（APP）	14.6963	10.6923	6	8	0.10743	0.000320236
P05156	Complement factor I（CFI）	30.0387	16.6333	8	9	0.657159	0.00876341
P06396	Gelsolin(GSN)	48.4323	34.7667	8	9	0.730513	0.00203733
P07339	Cathepsin D(CTSD)	36.36	12.3103	6	9	0.516516	0.00526186
A8KAJ3	EGF-containing fibulin-like extracellular matrix protein 1	44.0516	20.0667	8	9	0.626407	0.0103773
B4DUV1	Fibulin-1	19.1667	7.81481	6	9	0.292629	0.00934059
B7Z4G8	Amyloid-like protein 1(APLP1)	13.175	6.95833	4	9	0.0962215	0.00528139
P15692	Vascular endothelial growth factor A（VEGFA）	7.8	3	8	8	2.75147	0.000120437
E7EUF1	Ectonucleotide pyrophosphatase 2(ENPP2)	21.9613	15.5333	8	9	0.288538	0.000178712
F2YQ21	Osteopontin-D	34.045	9.65	6	6	0.243925	＜0.0001
H6VRG2	Keratin 1(KRT1)	34.4217	21.4783	4	8	1.09521	＜0.0001
P16870	Carboxypeptidase E(CPE)	20.7042	8.375	6	9	0.143047	0.0128714
K7EIS2	Retbindin(RTBDN)	35.28	5.89655	8	9	0.447997	0.00027645
Q16519	Protein S(PROS1)	9.27143	5.14815	6	9	0.445717	0.00937998
Q53H26	Transferrin variant	75.9516	92.7	8	9	0.448639	0.00071061
P24592	Insulin-like growth factor-binding protein 6(IGFBP6)	26.1806	5.1	8	9	0.486272	0.000143176
Q6MZX9	DKFZp686M08189	32.63	12.7895	6	6	2.44476	0.00415271
Q6ZVX0	highly similar to Protein Tro alpha1 H,myeloma	36.1172	14.5357	8	9	1.8363	0.00946753
Q9NPP6	Immunoglobulin heavy chain variant	42.3321	14.5556	6	9	1.39962	0.0114634
V9HWF6	Alpha-1-acid glycoprotein(ORM1)	43.0097	11.9	8	9	1.21472	0.0026558
P43251	Biotinidase	10.6778	4.76923	8	9	0.524626	0.0045521
Q12805	EGF-containing fibulin-like extracellular matrix protein 1	44.0516	20.0667	8	9	0.626407	0.0103773
O75882	Attractin(ATRN)	4.10741	4.11538	8	8	0.581202	0.0121496
Q16270	Insulin-like growth factor-binding protein 7(IGFBP7)	43.7258	9.6	8	9	0.464679	0.00100499
O94985	Calsyntenin-1(CLSTN1)	19.68	16.7931	8	9	0.353531	0.000255235
P00450	Ceruloplasmin(CP)	57.2419	62.4333	8	9	0.772844	0.00589864
P02654	Apolipoprotein C-I（APOC1）	27.9857	3.25	6	5	1.23318	0.00209877
Q9UBP4	Dickkopf-related protein 3(DKK3)	47.55	13.56	4	9	1.42134	0.0201305
P02790	Hemopexin（HPX）	57.5645	28.7333	8	9	0.805286	0.00518515
A0A0G2JL54	Complement C4-B	50.7267	76.6207	8	8	0.789021	0.0212179
A0A0G2JPR0	Complement C4-A	49.8552	78	8	7	0.786124	0.0312415
A0N5G1	Rheumatoid factor C6 light chain	30.0292	2.875	6	7	0.756584	0.0076507
B2R582	highly similar to Homo CLEC3B	40.3633	6.68966	8	9	0.600735	0.00162101
B2R8I2	highly similar to Homo sapiens histidine-rich glycoprotein (HRG)	33.5793	18.6786	6	9	0.885433	0.0120057
B4DEK5	highly similar to Proactivator polypeptide	7.1087	3.13636	4	7	0.292594	0.012119
P0C0L5	Complement C4-B	50.0065	78	8	9	0.81003	0.0198994
P10745	Retinol-binding protein 3（RBP3)	53.729	50.7333	8	9	0.422865	＜0.0001
P10909	Clusterin	34.3839	21.1667	8	9	0.534047	0.0049728
Q53HT9	Complement component 1, r subcomponent variant (Fragment)	11.236	5.45833	6	8	0.372463	0.00245535
Q6LAM1	Heavy chain of factor I	36.3172	12.931	6	9	0.718867	0.00381336
P00747	Plasminogen(PLG)	54.5161	37.9333	8	9	0.709734	0.014539
Q6MZV6	DKFZp686L19235	37.7769	15.08	8	8	1.17606	0.0345953
Q6MZX9	DKFZp686M08189	32.63	12.7895	6	6	2.44476	0.00415271
A0A024R6N9	Serpin peptidase inhibitor, clade A (Alpha-1 antiproteinase, antitrypsin), member 5	10.8167	3.78261	6	8	0.858801	0.011883
P05154	Plasma serine protease inhibitor	10.8167	3.78261	6	8	0.952981	0.011883
A0A0B4J1X5	Protein IGHV3-74	18.6462	2.16	6	9	8.84387	0.0448161
P07225	Vitamin K-dependent protein S	9.05667	5.2069	6	9	0.445595	0.00976154
B3KXD3	highly similar to Carboxypeptidase E	16.1857	5.21429	6	8	0.129913	0.00515547
B4DX53	highly similar to Wnt inhibitory factor 1	24.625	9.88889	8	6	0.364254	0.00324421
B4E1B2	highly similar to Serotransferrin	73.0548	89.2667	8	9	0.463644	0.000386175
B4E3Q1	highly similar to Calsyntenin-1	20.07	16.7931	8	9	0.353443	0.000254883
B7Z351	highly similar to Osteopontin	33.4214	10.9286	4	6	0.260944	0.000888412
B7Z4Q2	highly similar to Amyloid-like protein 1 (APLP-1)	13.3	6.55	4	8	0.105006	0.00896112
P10451	Osteopontin	31.655	9.65	6	6	0.244011	＜0.0001
P19652	Alpha-1-acid glycoprotein 2 (ORM2)	37.2194	8	8	9	1.11922	0.00631581
Q96K68	highly similar to Homo sapiens SNC73 protein	44.02	16.6207	8	9	1.31351	0.0489108
Q9UL83	Myosin-reactive immunoglobulin light chain variable region	38.8074	3.30769	8	7	1.66713	0.0119955
Q06481	Amyloid-like protein 2 (APLP2)	15.5357	11.6296	6	9	0.16717	＜0.0001
Q13822	Ectonucleotide pyrophosphatase/phosphodiesterase family member 2 (ENPP2)	22.5032	15.5333	8	9	0.288573	0.000178779
Q92765	Secreted frizzled-related protein 3 (FRZB)	12.6897	3.60714	8	9	0.616148	0.0128714
Q9UBM4	Opticin	33.9258	11	8	9	0.465382	0.00136276
Total							72
a n=valid sample size
b NSAF=normalized spectral abundance factor

## Sheet: S3
Table S3 Proteins detected only in PDR group
Uniprot ID	sequence count	sequence coverage(%)	n	mean NSAF
I0B0K8	1.3	2	4	1.225e-05
I0B0K7	1.975	2	4	1.44e-05
I0B0K6	2.075	2	4	1.53e-05
I0B0K5	2.225	2	4	1.635e-05
A5YM51	1.6	2.5	4	4.595e-05
Q59EV3	1.95	2.5	4	5.65e-05
G3GAU4	32.5	3.875	4	0.00186133
A0M8Q6	54.8667	5.83333	6	0.00692009
A4UGR9	1.53333	2.5	4	1.69075e-05
P00738	39.472	16.75	8	0.0026516
P01019	27.4263	9.61111	6	0.000627974
P01617	32.25	3.05882	8	0.00157331
P02489	53.5667	13.6667	6	0.0121086
P02511	51.575	11.5	6	0.0139239
P03952	10.1889	4.94444	6	0.000187167
P04114	4.9	17.1429	4	5.22e-05
P05813	31.98	7.4	4	0.00684595
P06314	20.74	4	4	0.000856296
P06681	17.0917	10.2727	4	0.000537101
P08670	8.74615	4	6	0.00013925
P08779	19.7	8.14286	4	0.000754
P10809	5.4375	2	6	0.000113848
P12036	1.85	2.5	4	6.755e-05
P12883	1.6	2.5	4	4.595e-05
P13533	1.6	2.5	4	4.585e-05
P13591	7.70588	5.3125	4	5.56856e-05
P13646	10.3857	4.42857	4	0.0001725
P20396	18.6556	2.11111	4	0.0004115
P20930	1.3	2	4	9.735e-06
P22914	35.08	6.6	6	0.00740731
P48668	17.3375	11.375	4	0.00119468
P53673	53.05	11	4	0.00456686
P53674	36.48	9	4	0.00651079
P55083	13.8385	2.5	4	0.000149956
P81605	27.72	3.1	4	0.0008085
Q01484	1.25	2	4	9.59707e-06
Q02818	11.6333	4.46667	4	0.0001291
Q06033	5.5	4	4	0.00010055
Q08629	22.9467	8.5	4	0.000244195
Q13449	10.8231	2.38462	4	0.0001465
Q6EMK4	5.43333	2.21429	4	5.68143e-05
Q6S8J3	4.4	4.14286	4	0.0002475
Q7Z7G0	7.26111	5.94444	4	0.0001014
Q86YZ3	2.82	4.93333	4	7.295e-05
Q99969	24.5125	3.95652	6	0.000682478
Q99972	10.6706	4.58824	4	0.00011795
Q9BU40	9.55	3.5	4	0.0001321
Q14204	1.2	2.25	4	1.2825e-05
A0A024QZ34	12.6462	2.5	4	0.000137267
A0A024R3X4	5.4375	2	6	0.000113848
A0A024RDK2	1.25	2	4	9.64681e-06
A0A068LRX1	22	2	6	0.00151859
A0A075B6S2	23.0769	2.92308	4	0.00116167
A0A087WTE4	6.4	3.54545	4	6.28115e-05
A0A087WTF6	5.75833	3.54545	4	5.63378e-05
A0A087WTM7	4.45	14.8333	4	5.485e-05
A0A087WU91	17.5	2	4	0.000696318
A0A087WV75	7.48824	5.3125	4	5.40567e-05
A0A087WW43	7.28333	4	4	0.00013355
A0A087WWD4	7.48824	5.3125	4	5.40567e-05
A0A087WWV8	46.0167	14.4118	4	0.00824035
A0A087WX77	7.70588	5.3125	4	5.56856e-05
A0A087WYL9	46.0167	14.4118	4	0.00824035
A0A090N7U9	24.5125	3.95652	6	0.000682478
A0A097PIG2	32.76	7.4	4	0.00700911
A0A097PIJ4	32.76	7.4	4	0.00700911
A0A097PIJ6	53.05	11	4	0.00456686
A0A097PIJ9	32.58	7.4	4	0.00697578
A0A0A0MQX7	26.72	8.5	4	0.000284506
A0A0A0MS15	16.8	2	4	0.000667288
A0A0B4J1T9	31.0222	3.44444	4	0.00120509
A0A0B4J1V6	15.9455	2.09091	4	0.0005
A0A0B4J1Z4	21.7929	2.15385	6	0.000610744
A0A0B4J259	12.7833	2	4	0.0002885
A0A0C4DGL8	13.625	4.5	4	0.000484
A0A0F7TAV4	32.675	2.9375	4	0.00117051
A0A0G2JIE7	16.25	5.8	4	0.000466552
A0A0G2JL69	16.0273	9.1	6	0.00044594
A0A0H3W5J2	57.64	16.2	4	0.00910686
A0N5G3	37.59	4.22222	4	0.00222716
A0PJA6	88.7786	25.8571	4	0.0108388
A2IPI6	22.35	2.30769	4	0.000691338
A2J1N0	19.0952	2	4	0.0006195
A2J1N5	25.4706	2.5625	6	0.00719323
A2J1N8	18.9	2	4	0.000626
A2J422	7	2	4	0.00399872
A2J423	7.36667	2	4	0.00408195
A2KBB9	29.1389	5.23529	4	0.000602288
A2KBC0	29.1389	5.23529	4	0.000602288
A2KBC2	29.1389	5.23529	4	0.000602288
A2KBC3	29.1389	5.23529	4	0.000602288
A2KBC5	29.1389	5.23529	4	0.000602288
A2KBC7	29.1389	5.23529	4	0.000602288
A2KBC8	29.1389	5.23529	4	0.000602288
A2KUC4	13.9143	2.42857	4	0.000974575
A2NJV5	24.25	3.07143	4	0.00115231
A6XMH4	28.4	4.27273	6	0.000937713
A8K3L0	24.7667	13.5	4	0.000457076
A8K7Q1	11.6333	4.46667	4	0.0001291
A8K9A9	8.16667	4.13333	4	0.00015575
A8K9M5	8.97273	3.8	6	0.000187381
B0YJC4	7.63333	3.18182	6	0.000150715
B0ZBE2	27.4263	9.61111	6	0.000627974
B2RCU8	10.8231	2.38462	4	0.0001465
B3GQS7	4.4	2	6	0.000114498
B3KRK8	8.08333	3.18182	6	0.000159722
B4DID6	44.1176	11.8125	4	0.00216824
B4DMX2	7.32857	3	4	0.0001932
B4DPR2	83.9444	111.5	6	0.0658767
B4DRB7	7.1	3.53846	4	9.08176e-05
B4DRF2	22.7625	13	4	0.000450807
B4DSV9	3.12857	2.57143	4	0.0001061
B4DV10	18.925	2.8125	4	0.000835
B4DV48	16.0273	9.1	6	0.00044594
B4DZX0	8.86	3.2	4	0.000135
B4E1B3	28.5632	9.61111	6	0.000653508
B6EDE2	18.0333	2	4	0.000457856
B6V6K7	13.35	3.85714	4	0.000173
B7Z351	33.4214	10.9286	4	0.0007915
B7Z4F6	4.5	2	6	0.000118374
B7Z544	28.4429	21	4	0.000807
B7Z597	5.4625	2	6	0.000115556
B7Z5E7	5.9625	2	6	0.000125961
C9JC84	20.2091	7.8	4	0.000745122
C9JEU5	20.9364	7.8	4	0.000771718
C9JV77	42.95	12.5714	4	0.00194256
D3DP13	32.3625	7.85714	4	0.00136512
D3YTG3	4.39444	5.94444	4	6.14e-05
E1A689	4.45	14.8333	4	5.485e-05
E7EMS2	18.925	2.8125	4	0.000835
E7ETN3	32.175	36.875	4	0.00102707
E9PBC5	7.32857	3	4	0.0001932
E9PR44	51.875	11.5	6	0.0140039
F5GY80	10	3.8	6	0.000209353
F5H5G1	12.6923	2.38462	4	0.0001715
F5H7G1	9.82727	3.8	6	0.000205709
F8VV32	16.8333	2	4	0.00038
G3V2V8	29.7667	2.66667	4	0.00137534
G3V3D1	17.2125	2.8125	4	0.000759
G3V3E8	21.8938	2.8125	4	0.000964072
G3V511	5.13077	6.16667	4	4.29449e-05
G5E968	11.05	2	4	0.0003255
H0Y300	27.575	12.875	4	0.0003805
H0Y3H6	16.2	5.8	4	0.000465454
H0Y897	2.88571	2.57143	4	9.655e-05
H0YAC1	9.48889	4.94444	6	0.000173733
H3BLU2	10.5846	2.38462	4	0.0001435
H6VRF9	25.6375	16.7333	4	0.000319182
H6VRG3	15.0833	8.27273	4	0.000319182
H7BXV5	4.21818	2.4	6	0.000112912
H7BYH4	47.1857	3.38462	4	0.000941806
H7BYX6	6.7	3.54545	4	6.59088e-05
I6L894	1.25	2	4	9.67606e-06
J3KMY5	25.7062	2.8125	4	0.00113367
J3QLC9	18.625	5.75	4	0.0004605
J3QR68	30.1625	12.875	4	0.000416
K7ERE3	8.3	3	4	0.0001905
K7ES70	12.5769	2.5	4	0.000136532
Q06AH7	80.4786	95.2143	6	0.0111962
Q0ZCH4	43.9917	4.36364	4	0.00950393
Q0ZCH6	15.3	2	4	0.0006065
Q0ZCJ2	41.5417	4.36364	4	0.00896741
Q53GX6	11.6333	4.46667	4	0.0001291
Q53GZ8	16.3455	9.4	4	0.000537101
Q53HP3	16.0538	9.66667	6	0.000428734
Q53HU8	8.74615	4	6	0.00013925
Q59EE6	4.71667	5.41667	4	5.82e-05
Q59FB2	10.425	3.66667	4	0.0001359
Q5JP69	15.7417	9.27273	6	0.000428734
Q5NV88	38.1	3.16667	4	0.00111373
Q5SR54	12.3714	7.14286	4	0.000278
Q65ZC8	7	2	4	0.000583401
Q65ZC9	10.265	2.57895	8	0.00217682
Q6N041	24.9692	9.25	6	0.0011756
Q6N095	35.7444	23.7778	4	0.00560913
Q6P089	39.9667	16.6364	4	0.00173386
Q6PJG0	41.9429	11.7143	4	0.00478808
Q6ZW64	44.19	17.6	4	0.00176142
Q86T07	9.2	2	4	0.0002715
Q8NG19	11.0909	2.4	6	0.00029707
Q8TCD0	43.81	13.2222	4	0.00829503
Q96DK0	43.6333	17.2222	4	0.00175432
Q9HCC1	33.8	2.76923	4	0.00957242
Q9UL71	31.7333	2.85	6	0.00111381
S6BAN6	42.42	10.4	4	0.00470223
V9HW27	51.575	11.5	6	0.0139239
V9HWE1	8.74615	4	6	0.00013925
TOTAL				187
a n=valid sample size
b NSAF=normalized spectral abundance factor

## Sheet: S4
Table S4 Proteins detected only in IVR group
Uniprot ID	sequence count	sequence coverage(%)	n	mean NSAF
O75326	16.9476	9.66667	7	0.00011962
P00338	12.6	3.77778	6	0.000170482
P00491	34.4833	7.33333	5	0.000342126
P00915	51.6615	12.9231	7	0.00186551
P01598	28.2412	2.64706	6	0.000499413
P01620	59.9417	5.25	5	0.00219954
P01621	49.1	3.9	5	0.000562104
P01700	19	2.92308	6	0.00093487
P01767	24.0273	2.2	5	0.000419404
P02745	11.95	2.38889	7	0.000238791
P02794	14.5625	2.75	5	0.000216462
P04003	21.8083	9.33333	5	0.000341439
P04040	35.9	18.1	6	0.000848724
P04075	22.7286	7.28571	6	0.000215448
P04207	19.71	2.6	5	0.00039454
P07195	16.9375	5	5	0.000206024
P07738	23.5714	5.14286	5	0.000317193
P08253	9.38667	4.33333	5	0.000111994
P0CG47	15.5455	3.45455	5	0.000536753
P0CG48	5.17273	3.45455	5	0.000213695
P16035	17.425	3.33333	5	0.000351803
P30041	33.23	6.6	7	0.0006162
P30043	45.2333	7.55556	5	0.000767827
P30086	33.1	4.2	5	0.000468076
P37837	10.1167	3.66667	5	0.000220734
P55058	7.6	2.375	6	9.22552e-05
P60174	25.7385	6.07692	6	0.000530732
P62258	16.7857	3.85714	5	0.000236024
P62826	13.7571	2.71429	5	0.000270175
P62937	33.4143	4.57143	5	0.00049075
P62979	22.8364	3.45455	5	0.000650904
P62987	27.8273	3.45455	5	0.000793289
P69891	48.91	8.7	6	0.00319286
P69892	62.2333	11.6667	5	0.00355573
Q13228	24.55	8.83333	5	0.00026684
Q8N475	11.255	8.5	5	0.000182514
Q8WZ42	0.2	3.18182	5	1.84465e-06
Q09666	0.81875	2.5625	7	8.69908e-06
A0A024R525	14.5625	2.75	5	0.000216462
A0A024R6R4	9.38667	4.33333	5	0.000111994
A0A024R782	23.5714	5.14286	5	0.000317193
A0A024RAG6	11.95	2.38889	7	0.000238791
A0A075B6J0	35.2	2.64286	5	0.000517644
A0A075B6N7	43.7714	10.8571	6	0.000844984
A0A087WYR4	42.1421	11.2632	6	0.00380706
A0A0C4DH72	24.09	2.6	5	0.000740934
A2J1M8	24.7136	2.36364	5	0.000685006
A2NYV1	18.5	2.15385	5	0.000418018
A8K486	33.4143	4.57143	5	0.00049075
A8K674	5.83636	3.45455	5	0.000166734
B2R853	15.6857	10	5	0.000294154
B2RDW1	22.8364	3.45455	5	0.000650904
B3KTV6	8.64444	2.44444	5	0.000122924
B3KUE5	7.30625	2.375	6	8.86585e-05
B4DDH1	11.0222	2.44444	5	0.000156753
B4DJI1	7.15	2	5	0.000102823
B4DPC7	9.39091	2.63636	5	0.000123299
B4DV12	23.2636	3.45455	5	0.000728054
B4DVQ0	15.2	4.11111	6	0.00031979
B5MDF5	12.7571	2.71429	5	0.000250462
B7Z539	24.405	12.75	8	0.000468735
C0JYZ2	0.184615	3.07692	5	1.89581e-06
C8C504	76.8222	25.2222	6	0.0180004
D3DPG0	0.184615	3	5	1.8134e-06
D9IAI1	33.1	4.2	5	0.000468076
D9YZU9	62.2333	11.6667	5	0.00355573
F5GXK7	21.0909	3.45455	5	0.000600834
F5GYU3	26.6273	3.45455	5	0.000757768
F5H018	15.4833	2.83333	5	0.000294736
F5H265	23.9182	3.45455	5	0.000681483
F5H2D0	8.33	3.6	5	0.000146301
F5H2Z3	26.2182	3.45455	5	0.000785898
F5H388	22.9727	3.45455	5	0.000655103
F5H6Q2	29.2	3.45455	5	0.000832303
F5H747	22.2727	3.45455	5	0.000634631
G9K388	11.1714	3.85714	5	0.000156734
G9K389	11.1714	3.85714	5	0.000156734
H0Y789	27.3077	2.5	5	0.000383346
J3KPS3	18.0667	5.66667	5	0.000139825
J3KQE5	12.7143	2.71429	5	0.000249392
J3QKN0	17.2727	3.45455	5	0.000552074
J3QS39	38.3273	3.45455	5	0.00109184
J3QTR3	33.6091	3.45455	5	0.000957934
L8B196	6.68182	3.45455	5	0.000190508
L8B4I8	6.68182	3.45455	5	0.000265369
L8B4J3	5.425	3.66667	6	0.000174092
L8B4M0	5.17273	3.45455	5	0.000148235
L8B4R0	5.83636	3.45455	5	0.0001888
L8B4Z6	5.17273	3.45455	5	0.00015713
Q3MIH3	27.8273	3.45455	5	0.000793289
Q53H91	7.29333	2.2	5	7.3459e-05
Q53HE2	21.44	4.4	5	0.000610892
Q5NV69	41.5	2.64286	5	0.00061082
Q5NV90	35.3438	3.6875	7	0.0010473
Q5PY61	15.5455	3.45455	5	0.00051927
Q5RKT7	22.8364	3.45455	5	0.000650904
Q5U077	16.9375	5	5	0.000206024
Q5U5U6	15.5455	3.45455	5	0.000477697
Q5UGI3	23.2636	3.45455	5	0.000663666
Q5XTR9	100	6.5	5	0.0148378
Q68CN4	33.6333	15.8	7	0.00262565
Q6J1Z9	88.075	16.375	5	0.0179311
Q6NS36	11.4875	2.75	5	0.000170744
Q6PIK1	41.7125	11.25	5	0.00399305
Q6VFQ6	98.8	7.66667	6	0.0154531
Q7Z3Y6	22.8889	2.11111	5	0.000816141
Q86YL2	88.29	15.9	7	0.0145538
Q8IUL9	90.3167	22.5	5	0.0191817
Q8IZI0	88.28	15.2	7	0.0182151
Q8N7G1	34.0167	7.33333	5	0.000337455
Q8NCL6	44.5429	17.1429	7	0.0011854
Q8TD27	15.475	2.5	5	0.000240076
Q96C32	11.6909	3.45455	5	0.000367175
Q96JD0	34.2529	3.35294	5	0.00106367
Q96MH4	9.16364	3.45455	5	0.000261704
Q96T46	96.2143	17.2857	5	0.0136913
Q9BWU5	80.2222	14.1111	5	0.0224284
Q9UK54	83.1875	25	5	0.0197519
Q9UL88	21.07	2.7	5	0.000357016
S6BGE0	29.9524	10.5714	8	0.00325937
S6C4R7	36.9444	9.125	5	0.00330948
V9H1D9	68.2111	16.3333	5	0.0320854
V9HW34	50.025	15.1579	7	0.0104534
V9HW98	16.7857	3.85714	5	0.000236024
V9HWB9	12.6	3.77778	6	0.000170482
V9HWC7	33.23	6.6	7	0.0006162
V9HWE3	51.6615	12.9231	7	0.00186551
V9HWF5	33.4143	4.57143	5	0.00049075
V9HWG1	24.55	8.83333	5	0.00026684
V9HWH6	34.4833	7.33333	5	0.000342126
V9HWI1	45.2333	7.55556	5	0.000767827
V9HWK1	29.5615	6.07692	6	0.000609596
V9HWN7	25.45	8.125	6	0.000215448
TOTAL				133
a n=valid sample size
b NSAF=normalized spectral abundance factor

## Sheet: S5
Table S5 Differentially expressed proteins among the 467 proteins detected in both PDR and IVR group
Uniprot ID	Protein Name	mean sequence	mean sequence	n			NSAF						P value
		coverage(%)	count	PDR	IVR	Control		PDR		IVR		Control
P02652	Apolipoprotein A-II（APOA2）	63.0323	9.16667	8	9	9	*	0.0052637		0.00307693		0.00415456	0.0465097
A0A024R6N9	Serpin peptidase inhibitor ,clade A ,member 5（SERPINA5）	10.8167	3.78261	6	7	8		0.000412583	*	0.000125978		0.000480417	0.00769193
P02654	Apolipoprotein C-I（APOC1）	27.9857	3.25	6	8	5		0.00258817	*	0.00128743		0.00209877	0.00497872
B7Z5Q2	highly similar to Ceruloplasmin	60.0188	62.6	4	5	5		0.0031172	*	0.0017076		0.0034421	0.00859583
D1MGQ2	Alpha-2 globin chain(HBA2)	67.7333	15.7778	4	9	8		0.00531936	*	0.0260265		0.0015386	0.00258745
P15692	Vascular endothelial growth factor A（VEGFA）	27.8	3	8	7	8	*	0.000612172		0.000250568		0.000222489	0.000120437
Q6MZX9	DKFZp686M08189	32.63	12.7895	6	6	6	*	0.00324756		0.000790225		0.00132838	0.00415271
Q6ZVX0	highly similar to Protein Tro alpha1 H,myeloma	36.1172	14.5357	8	8	9	*	0.00282425		0.000981539		0.00153801	0.00946753
Q9NPP6	Immunoglobulin heavy chain variant	42.3321	14.5556	6	8	9	*	0.00249401		0.00118017		0.00178192	0.0114634
P59665	Neutrophil defensin 1(DEFA1)	23.3727	2	4	5	0	*	0.000953375		0.000312074		-	0.0234534
P59666	Neutrophil defensin 3(DEFA3)	23.3727	2	4	5	0	*	0.000953375		0.000312074		-	0.0234534
P68871	Hemoglobin subunit beta(HBB)	74.5821	18.1111	6	9	7		0.00582338	*	0.0166318		0.00221718	0.0189701
Q9UBP4	Dickkopf-related protein 3(DKK3)	47.55	13.56	4	9	9	*	0.00255437		0.00107172		0.00179716	0.0201305
P02671	Fibrinogen alpha chain（FGA）	29.3067	23.4483	8	9	8	*	0.00116529		0.000946309		0.000461322	0.0263635
H6VRG2	Keratin 1(KRT1)	34.4217	21.4783	4	7	8		0.00239763	*	0.000587438		0.00193322	＜0.0001
A0A0B4J1X5	Protein IGHV3-74	18.6462	2.16	6	6	9	*	0.00598481		0.000495592		0.000676719	0.0448161
A0A024R8V7	TIMP metallopeptidase inhibitor 2(TIMP2)	21.4	3.33333	4	5	6	*	6.14517e-05		0.000432384		0.00134826	＜0.0001
Q96K68	highly similar to Homo sapiens SNC73 protein	44.02	16.6207	8	8	9	*	0.00226481		0.00119919		0.00172424	0.0489108
Q9UL83	Myosin-reactive immunoglobulin light chain variable region	38.8074	3.30769	8	8	7	*	0.00157905		0.000873468		0.000947166	0.0119955
Total													19
a n=valid sample size
b NSAF=normalized spectral abundance factor
"*"=has a statistically significant difference with other groups
"-"=not identificated by LC-MS/MS
